# Supplementary material for: The Role of Immunotherapy in the First-Line Treatment of Elderly Advanced Non-Small Cell Lung Cancer
Source: Cancers (Basel). 2023 Apr 15;15(8):2319. doi: 10.3390/cancers15082319 (PMC10136482; doi:10.3390/cancers15082319)
Supplement: Supplementary file 1 [file cancers-15-02319-s001.zip]

Archive with 1 entries (1 files):
- cancers-2222363-supplementary.pdf
